# Supplementary material for: Comprehensive analysis of metabolites produced by co-cultivation of Bifidobacterium breve MCC1274 with human iPS-derived intestinal epithelial cells
Source: Front Microbiol. 2023 Apr 13;14:1155438. doi: 10.3389/fmicb.2023.1155438 (PMC10133457; doi:10.3389/fmicb.2023.1155438)
Supplement: Supplementary file 3 [file Data_Sheet_1.xlsx]

## Sheet: Table S1
Table S1. Compositions of YC medium
Compounds	Formula	Concentration(/L)	Manufacturer
Bacto™ Casitone		10.0 g	Becton Dickinson and Company
Bacto™ Yeast Extract		2.5 g	Becton Dickinson and Company
Sodium hydrogen carbonate	NaHCO3	4.0 g	FUJIFILM Wako Pure Chemical Corp.
Hemin	C34H32ClFeN4O4	0.01 g	HYDRUS CHEMICAL INC.
Resazurin	C12H7NO4	1 mg	TOKYO CHEMICAL INDUSTRY CO.,LTD.
Dipotassium hydrogen phosphate	K2HPO4	0.45 g	FUJIFILM Wako Pure Chemical Corp.
Potassium dihydrogen phosphate	KH2PO4	0.45 g	FUJIFILM Wako Pure Chemical Corp.
Ammonium sulfate	(NH4)2SO4	0.9 g	KOKUSAN CHEMICAL Co. Ltd
Sodium chloride	NaCl	0.9 g	FUJIFILM Wako Pure Chemical Corp.
Magnesium sulfate	MgSO4	0.045 g	KOKUSAN CHEMICAL Co. Ltd
Calcium chloride dihydrate	CaCl2・2H2O	0.09 g	FUJIFILM Wako Pure Chemical Corp.
Glucose	C6H12O6	2.0 g	NACALAI TESQUE, INC
Maltose	C12H22O11	2.0 g	NACALAI TESQUE, INC
Cellobiose	C12H22O11	2.0 g	NACALAI TESQUE, INC
L-cysteine	C3H7NO2S	1.445 g	Kanto Chemical Co., Inc.
Biotin	C10H16N2O3S	0.01 mg	NACALAI TESQUE, INC
Cobalamin	C63H88CoN14O14P	0.01 mg	NACALAI TESQUE, INC
p-Aminobenzoic acid	C7H7NO2	0.03 mg	NACALAI TESQUE, INC
Folic acid	C19H19N7O6	0.05 mg	FUJIFILM Wako Pure Chemical Corp.
Pyridoxamine	C8H12N2O2	0.15 mg	SIGMA ALDRICH
Thiamine Hydrochloride	C12H18Cl2N4OS	0.05 mg	SIGMA ALDRICH
Riboflavin	C17H20N4O6	0.05 mg	FUJIFILM Wako Pure Chemical Corp.
MES	C6H13NO4S･H2O	24.6 mg	Kanto Chemical Co., Inc.

## Sheet: Table S2
Supplementary Table 2 Relative abundance of each metabolite in Figure 1C
Metabolite	IECs_replicate1	IECs_replicate2	IECs_replicate3	IECs+Bif_replicate1	IECs+Bif_replicate2	IECs+Bif_replicate3	Neg_replicate1	Neg_replicate2	Neg_replicate3	Bif_replicate1	Bif_replicate2	Bif_replicate3	Cluster
1-Methylnicotinamide	1.2289	1.06204	1.40032	0.563193	0.572577	0.752207	-0.90831	-0.907491	-0.945997	-0.930445	-0.927201	-0.959798	I
2-Aminobutyric acid, 2 Aminoisobutyric acid	0.911415	0.591445	1.34792	0.905311	0.902121	0.959833	-0.840923	-0.9958	-1.21937	-0.761093	-0.725093	-1.07576	I
4-Methyl-2-oxovaleric acid, 3-Methyl-2-oxovaleric acid, 2-Oxohexanoic acid	-0.0478011	0.0674361	-0.0771249	1.24611	1.87176	1.31943	-1.13367	-1.13367	-1.13367	-0.289676	-0.425395	-0.263714	I
5-Methyl-2'-deoxycytidine	0.591485	1.61284	0.872202	1.01928	0.186962	1.14091	-0.992045	-0.898853	-0.881039	-0.872414	-0.89829	-0.881039	I
Argininosuccinic acid	1.16516	1.28118	1.01218	0.46555	0.397374	1.20549	-1.05289	-1.05289	-0.896712	-0.843653	-0.879693	-0.801106	I
Ascorbate-2-phosphate	-0.224576	1.32716	0.180017	0.65473	-0.399091	2.43622	-0.662409	-0.662409	-0.662409	-0.662409	-0.662409	-0.662409	I
Carnitine	0.783238	1.46465	0.588539	1.0218	0.0505746	1.43734	-0.859829	-0.938786	-0.808869	-0.913316	-0.973675	-0.851658	I
Citramalic acid	1.35362	1.47189	1.14196	0.51329	-1.01705	0.863604	-1.01705	-1.01705	-1.01705	-0.467742	-0.355612	-0.452802	I
Creatine	1.00975	0.423285	0.853314	1.54634	0.899693	0.837249	-0.919371	-0.917424	-0.954802	-0.912262	-0.942603	-0.923161	I
DOPA	0.645412	0.811377	-0.0156662	1.46588	0.796994	1.29044	-0.808501	-0.28828	-1.49067	-0.193106	-1.22708	-0.986793	I
Ethanolamine phosphate	0.323829	0.409955	1.24131	1.31354	1.21701	0.934326	-0.82316	-1.17288	-0.727348	-1.11135	-0.780757	-0.824481	I
Gln	1.13851	1.19758	1.12149	0.674327	0.604971	0.91754	-1.00036	-1.00185	-0.999965	-0.888278	-0.874652	-0.889312	I
Glucose-6-phosphate	-0.184589	0.149383	-1.01896	1.31181	1.35293	1.78805	-1.01896	-1.01896	-1.01896	-0.0689908	-0.145785	-0.126973	I
Glu-Glu	1.66236	1.05809	1.41185	0.591673	0.173623	0.333066	-0.870105	-1.05076	-0.960551	-0.814934	-0.828537	-0.705767	I
Gly	1.02885	0.684572	1.43543	0.487858	1.0339	0.433406	-0.15149	-0.6953	-0.455438	-1.76938	-1.07841	-0.95399	I
GMP	-0.904058	-0.202581	-0.0169044	1.53246	1.07568	1.82052	-0.904058	-0.904058	-0.904058	0.111624	-0.904058	0.199491	I
Indole-3-acetaldehyde	-0.53921	-0.53921	-0.53921	1.05045	1.74225	2.06019	-0.53921	-0.53921	-0.53921	-0.53921	-0.53921	-0.53921	I
Isovaleric acid, Valeric acid, DL-2-Methylbutyric Acid	0.597955	0.357696	1.0934	-0.435149	0.915436	0.861973	-2.52675	-0.731601	-0.691127	0.291193	0.00936512	0.257604	I
Kynurenine	0.965619	0.460931	1.04773	0.858449	0.968255	1.13663	-0.780521	-1.31038	-0.902775	-1.47636	-0.515151	-0.452421	I
Lactic.acid	0.042556	0.0215077	0.143623	1.67652	1.09101	1.45574	-1.25615	-1.25572	-1.24367	-0.178306	-0.243689	-0.253414	I
Malonylcarnitine	0.909663	1.26366	1.41556	0.714205	0.753151	0.533615	-0.91795	-0.914265	-0.918499	-0.957346	-0.924453	-0.957346	I
Mucic acid	0.329223	1.19977	1.40193	0.965575	1.03542	0.607212	-0.923187	-0.923187	-0.923187	-0.923187	-0.923187	-0.923187	I
N1.Acetylspermidine	1.8847	0.926864	1.41186	-0.786593	-1.17539	-0.995796	0.443293	0.0991978	0.157712	-0.820189	-0.720172	-0.425487	I
O-Acetylcarnitine	1.06131	0.757217	1.3702	0.931715	0.882209	0.658926	-0.943596	-0.943596	-0.943596	-0.943596	-0.943596	-0.943596	I
Ornithine	1.39939	1.52093	0.747183	-0.206465	0.872392	0.478983	-0.582721	-1.66513	-0.18797	-0.6366	-0.682307	-1.05769	I
Pantothenic acid	0.106824	1.17869	1.30129	1.08671	0.0165201	1.23397	-0.968294	-0.985571	-1.43116	-0.709845	-0.860248	0.0311124	I
Putrescine	0.554135	1.58277	0.719708	0.929191	0.201218	1.39327	-0.901441	-0.901857	-0.901186	-0.894345	-0.890055	-0.891401	I
Pyridoxine	1.0363	1.51148	0.861641	0.843118	0.342033	0.958835	-0.856473	-0.93506	-0.927187	-0.986357	-0.964629	-0.883699	I
Ribulose-5-phosphate	0.558416	0.538583	1.09823	1.06013	1.2741	1.08833	-0.933402	-0.939227	-0.940456	-0.918773	-0.944632	-0.94129	I
Sedoheptulose-7-phosphate	-0.746186	0.200236	0.741037	0.913378	1.63407	1.73458	-0.746186	-0.746186	-0.746186	-0.746186	-0.746186	-0.746186	I
S-Methylcysteine	-0.0684449	-0.0867065	0.440391	1.46545	1.9266	0.834937	-1.1561	-0.964936	-1.1709	-0.30425	-0.249927	-0.666115	I
Thr	0.341407	0.52141	2.3313	-0.270037	0.341866	0.81514	-0.359141	-1.22811	0.0563464	-0.926198	-0.309267	-1.31471	I
Tyr-Glu	1.73028	0.542951	1.46744	0.714645	0.114536	0.0466916	-0.502609	-0.515369	-0.87635	-1.19159	-0.00555992	-1.52506	I
Urea	1.29445	1.00344	1.27917	0.914253	-0.805043	1.14398	-0.805043	-0.805043	-0.805043	-0.805043	-0.805043	-0.805043	I
Uric acid	0.833495	0.995884	1.13238	0.907705	0.896123	0.964934	-0.955087	-0.955087	-0.955087	-0.955087	-0.955087	-0.955087	I
Val-Pro-Pro	1.23644	1.0638	1.25154	0.612615	0.646119	0.826569	-0.954808	-0.955354	-0.940646	-0.937047	-0.914981	-0.93424	I
XC0147	0.692395	0.720665	1.63403	1.17756	0.153102	0.474938	-1.34735	-0.190479	-1.34735	-1.34735	-0.207876	-0.412285	I
γ-Glu-Arg_divalent	0.789517	1.27412	1.39769	0.621491	0.770899	0.736122	-0.806996	-1.087	-0.986167	-0.776016	-0.978409	-0.955254	I
γ-Glu-Asn	1.03058	0.644548	0.873325	0.897149	0.837393	0.690144	0.658687	-1.12637	-1.12637	-1.12637	-1.12637	-1.12637	I
γ-Glu-His	0.917204	0.383745	0.727184	0.742613	0.441621	0.868143	-0.0233355	-1.96553	-0.322138	0.355237	-1.96553	-0.159205	I
γ-Glu-Lys_divalent	1.0265	0.990275	1.31631	0.873226	0.531475	0.886464	-0.979604	-1.22049	-0.90608	-0.947974	-0.76616	-0.803943	I
γ-Glu-Phe	0.336911	0.310683	1.02865	0.722117	1.31322	0.952266	-1.28567	-1.49054	-1.6359	-0.108611	-0.015962	-0.127176	I
γ-Glu-Trp	1.60746	0.535466	1.32117	0.68388	0.438645	0.568435	-0.897064	-1.33581	-1.41816	-0.444724	-0.673657	-0.385646	I
4-Methyl-5-thiazoleethanol	-0.371945	-0.353601	-0.370225	-0.640236	-0.640236	-0.640236	1.74018	1.62568	1.57133	-0.640236	-0.640236	-0.640236	II
5'-Deoxy-5'-methylthioadenosine	-0.242594	-0.255905	-0.185686	-0.69757	-0.69757	-0.69757	1.67996	1.51618	1.67346	-0.69757	-0.69757	-0.69757	II
Glucosamine	-0.134322	-0.0329413	-0.0553363	-0.755905	-0.755905	-0.755905	1.62049	1.54252	1.59502	-0.755905	-0.755905	-0.755905	II
Glyceric acid	0.530074	0.532086	0.656924	-0.810328	-1.5605	-0.854454	0.992862	1.15336	1.51541	-0.824646	-0.618416	-0.712376	II
S-Adenosylhomocysteine	0.439705	0.431195	0.141166	-1.51567	-1.51567	-1.51567	0.942167	1.17249	1.17566	0.035446	0.248277	-0.0390922	II
XC0154	-0.380662	0.640396	0.0795566	-0.747072	-0.747072	-0.747072	2.15291	1.55252	0.372038	-0.747072	-0.681403	-0.747072	II
γ-Glu-Ile-1, γ-Glu-Leu-1	0.136512	-0.374869	1.01462	-1.64949	-1.06404	-0.641797	0.847333	1.14382	1.37758	0.625558	-1.04651	-0.368711	II
Hypotaurine	0.634609	0.752491	1.3492	0.63925	-0.248936	-0.332327	0.445051	0.563494	0.561922	-1.10173	-1.99263	-1.27039	III
Hypoxanthine	1.48189	1.42368	1.75515	-0.331821	-0.358901	-0.441244	-0.106832	-0.201593	-0.124151	-1.0327	-1.03519	-1.0283	III
Ile-Pro-Pro	1.1977	1.36786	1.44806	-1.38129	-1.17423	-1.42008	0.175765	-0.465778	-0.0178843	-0.00483624	0.0730406	0.201662	III
Inosine	1.34652	1.17964	1.98921	-0.776227	-0.805697	-0.849347	0.0983424	0.00659177	0.154151	-0.750264	-0.806954	-0.785971	III
N1-Methylguanosine	-0.936178	-1.13983	-0.45524	-0.7742	-0.791403	-0.70849	0.190229	-0.183984	0.36135	1.32186	1.3492	1.76669	III
N-Acetylglucosamine 1-phosphate	-1.01814	-1.32182	-0.985044	0.87193	0.276934	0.608672	-0.624405	-0.717305	-0.747259	1.34618	1.37282	0.937438	III
Nicotinamide	-1.23744	-1.31188	-1.21234	1.12155	1.64291	0.826332	-0.460917	-0.531779	-0.483558	0.523046	0.519183	0.604893	III
Pyridoxal	0.812316	0.0682301	1.26837	0.0228915	-1.03856	-1.03856	1.38572	0.622961	1.01234	-1.03856	-1.03856	-1.03856	III
Ribose-5-phosphate	1.41166	1.86447	1.2941	-0.653838	0.660474	-0.653838	-0.653838	-0.653838	-0.653838	-0.653838	-0.653838	-0.653838	III
S-Sulfocysteine	0.972655	0.379434	1.32045	-0.652943	-0.931305	-0.916288	1.29912	0.453179	1.06664	-1.06541	-1.04467	-0.880857	III
Thiamine	1.33614	2.09367	1.28776	-0.638292	-0.746709	-0.608368	-0.0510614	-0.204958	-0.166863	-0.769581	-0.767399	-0.764343	III
Uracil	0.924734	0.565785	0.967123	1.01271	0.225007	-0.100825	0.520083	0.546491	-0.0030598	-1.55177	-1.58008	-1.52619	III
Uridine	2.0818	1.1755	1.3218	-0.692679	-0.868445	-0.804952	0.160143	-0.264884	0.0467087	-0.726835	-0.646693	-0.781471	III
XA0081	1.45289	2.34678	0.940703	-0.526708	-0.526708	-0.526708	-0.526708	-0.526708	-0.526708	-0.526708	-0.526708	-0.526708	III
Xanthine	1.50645	1.59856	1.74705	-0.437275	-0.362664	-0.506075	-0.290616	-0.360954	-0.303854	-0.863541	-0.863541	-0.863541	III
1-Methyladenosine	-0.930983	-0.930983	-0.930983	-0.930983	-0.930983	-0.930983	1.00055	0.702735	1.3924	0.48984	1.25041	0.74996	IV-1
2,5-Dimethylpyrazine	-1.01317	-0.802531	-0.833328	-0.888838	-1.01317	-0.876291	0.911529	1.03919	1.77701	0.66889	0.474008	0.556684	IV-1
2'-Deoxyadenosine-1	-0.568793	-1.35983	-0.700482	-1.16977	-0.925872	-0.802107	0.503425	0.836027	1.22532	0.758339	1.17461	1.02913	IV-1
2'-Deoxyinosine	-1.22594	-1.38773	-0.616886	-0.451978	-0.00110986	-1.3746	0.540275	0.617108	1.65323	0.8171	0.723871	0.706666	IV-1
4-Hydroxyquinoline	-0.923808	-1.11053	-0.741126	-1.22458	-0.959134	-0.657455	1.20524	0.845869	1.00527	0.953601	1.06177	0.544887	IV-1
Adenosine	-0.69136	-0.688904	-0.682763	-0.697339	-0.676951	-0.690081	1.74362	1.3964	1.72825	-0.240936	-0.233609	-0.266317	IV-1
Agmatine	-0.221389	-0.641767	-0.333272	-0.97092	-1.73116	-0.928134	1.38049	0.584919	0.776803	0.335671	1.62735	0.121404	IV-1
Arg	-0.563367	-0.83828	-0.790493	-1.39919	-0.983565	-0.993966	1.24272	0.820103	0.937016	0.596061	0.835745	1.13721	IV-1
Betaine	-1.04231	-1.35486	-0.261364	-1.1314	-0.789573	-0.939747	1.1928	0.719562	1.03801	0.801512	0.903344	0.864036	IV-1
Cadaverine	-0.916432	-0.815767	-0.672143	-1.0772	-1.12333	-0.94756	0.951761	0.711094	0.846109	0.439119	1.37718	1.22717	IV-1
Castanospermine	-0.229145	-1.8349	-0.766605	-1.16583	-0.220348	-0.503995	1.56953	1.02461	1.13818	0.575689	-0.0237124	0.436522	IV-1
Citrulline	-1.07039	-1.62521	-0.706753	-1.18578	-0.14877	-0.462694	0.842129	0.633087	1.35855	0.881142	1.08655	0.398149	IV-1
Creatinine	-1.13411	-0.855284	-0.600551	-1.26167	-1.19714	-0.439421	0.811308	0.945105	0.930781	0.632125	1.42664	0.742215	IV-1
Cysteine.glutathione.disulfide	-0.913373	-0.964748	-0.964748	-0.944469	-0.964748	-0.941066	1.31459	0.95473	0.946998	0.747759	0.812345	0.916727	IV-1
Cysteinesulfinic acid	0.0218995	-0.436728	-0.45176	-0.400668	-1.47679	-1.0845	1.88951	1.22537	1.32854	0.0775555	-0.394139	-0.298281	IV-1
Cystine	-0.487327	-0.843034	-0.323906	-1.53482	-0.267214	-0.919823	0.927468	0.390216	2.32663	0.077196	0.445358	0.209259	IV-1
Cytidine	-0.670218	-0.713308	-0.671961	-0.75566	-0.821479	-0.784846	1.68226	1.46529	1.64459	-0.13206	-0.119048	-0.12356	IV-1
Ectoine	-0.430396	-1.2775	-0.82612	-0.905834	-0.848045	-1.14786	0.614295	0.521983	1.56285	0.777441	0.863353	1.09583	IV-1
Formiminoglutamic acid	-0.77088	-0.931827	-0.28477	-0.864134	-0.994924	-1.45752	1.50846	0.845909	1.08682	0.767612	0.889797	0.205455	IV-1
GABA	-0.473944	-1.63265	0.162234	-0.685134	-0.700219	-1.27975	1.79818	0.443808	1.03301	0.37264	0.0409634	0.920861	IV-1
Glycerophosphocholine	-0.713842	-1.2086	-0.524245	-1.24309	-0.916735	-0.975045	1.29222	0.74414	1.0439	0.943212	0.808137	0.749954	IV-1
Guanosine	-0.647333	-0.722782	-0.549718	-0.979312	-1.02618	-1.03855	1.62747	1.32731	1.46853	0.189278	0.199543	0.151739	IV-1
Homoarginine	-1.05435	0.172092	-0.754672	-1.13788	-1.18851	-1.19119	0.7048	0.802956	0.880024	0.546334	1.60186	0.618532	IV-1
Homocitrulline	-0.372177	-1.73315	-0.664335	-1.337	-0.504668	-0.606014	0.582571	0.484735	1.08392	1.28124	0.999935	0.784939	IV-1
Kinetin	-0.821933	-1.42181	-0.714157	-0.642881	-0.557658	-0.869861	0.0964818	1.99047	0.822966	0.801619	0.935702	0.381063	IV-1
Lys	-0.476728	-1.06599	-0.52916	-1.35465	-0.278915	-0.982837	0.627434	-0.0167841	1.15903	0.272196	2.08623	0.56018	IV-1
N-Acetylserine	0.923021	0.993885	1.32279	0.0319928	1.14322	0.748482	-0.262799	-1.04302	-1.58845	-1.00932	-0.472007	-0.787798	IV-1
Octopamine-1	-0.940449	-0.940449	-0.940449	-0.940449	-0.940449	-0.940449	1.14122	0.683888	0.897895	1.04342	1.30427	0.572001	IV-1
Octopine	-0.837912	-1.34597	-0.252447	-0.834778	-1.01692	-0.656431	1.52004	1.57675	1.06639	-0.0215043	0.356156	0.446618	IV-1
p-Aminobenzoic acid	-0.895234	-0.802225	-0.810975	-1.05966	-1.05966	-1.05966	1.17484	0.990201	1.0241	0.798329	0.985782	0.714165	IV-1
Phe	-0.675718	-0.939259	-0.44044	-1.37343	-0.831212	-0.864517	1.11189	0.819602	1.81912	0.506977	0.815926	0.0510605	IV-1
Phenaceturic acid, N-(o-Toluoyl)glycine	-0.204941	-1.0541	-0.857734	-1.44416	-1.23659	-0.505676	0.927633	0.526755	1.2156	0.744207	1.32332	0.565681	IV-1
Phosphorylcholine	-1.10762	-1.14424	-0.30879	-1.17845	-0.929781	-0.880614	1.00941	0.77851	1.17941	1.01735	0.961958	0.602859	IV-1
Pyridoxamine	-0.0289094	-0.482971	-0.112181	-1.17444	-1.17549	-1.23056	1.57531	1.20254	1.58977	-0.139291	0.0281853	-0.0519625	IV-1
Riboflavin	0.0851936	-1.452	0.183996	-0.991588	-1.43805	-0.903227	0.534514	1.59114	1.32526	0.310679	0.256709	0.497378	IV-1
Saccharopine	-0.874319	-1.09419	-0.417525	-1.1636	-0.781808	-0.854176	1.55192	0.725791	1.53885	0.146407	0.831557	0.391084	IV-1
Trigonelline	-1.03584	-1.03141	-0.356066	-1.34734	-0.743464	-0.752241	1.32236	0.388053	1.61639	0.504474	0.773697	0.661392	IV-1
Trp	-0.509151	-0.653092	-0.272207	-1.52671	-1.14835	-1.05235	1.05186	0.832156	1.67292	0.422654	0.527623	0.65465	IV-1
Tyr-Arg_divalent	-0.95371	-0.95371	-0.95371	-0.95371	-0.95371	-0.95371	0.976743	0.926676	1.19337	0.804868	0.927884	0.892717	IV-1
XC0065	-0.826322	-0.71869	-0.0853643	-1.22591	-1.17163	-1.12927	0.723007	0.364792	1.77927	0.838022	0.54667	0.905427	IV-1
XC0126	-0.835991	-1.19206	-0.152699	-1.02705	-1.06609	-1.16109	1.28902	0.677049	1.18386	0.932713	0.600749	0.751596	IV-1
XC0151	-0.125591	-1.74822	-0.11112	-0.581504	-1.17674	-1.14343	0.954865	0.943411	1.06407	0.528289	1.28866	0.107322	IV-1
β-Ala-Lys	-0.934661	-0.987996	-0.88903	-0.866232	-0.930691	-1.00579	1.02844	0.89496	1.46175	0.634664	0.620907	0.973685	IV-1
γ-Glu-Ala	-0.905934	-0.890039	-0.844285	-1.03866	-1.03139	-0.997844	0.863537	0.87439	1.11779	1.11488	0.759697	0.977865	IV-1
γ-Glu-Ser	-0.723375	-1.39989	0.0807763	-1.48447	-0.850128	-0.742792	0.855046	0.256066	0.981887	1.28976	1.09142	0.645699	IV-1
γ-Glu-Val	-0.575265	-1.54914	-0.0449243	-0.886418	-1.13567	-0.953574	0.765961	0.263136	0.914679	1.19415	1.42167	0.585403	IV-1
γ-Glu-Val-Gly	-0.74972	-1.14651	-0.549705	-1.15501	-1.20294	-0.699627	1.09392	0.44279	1.10603	1.19562	1.07625	0.588904	IV-1
1,3-Phenylenediamine	-0.793622	-0.793622	-0.793622	-0.793622	-0.793622	-0.793622	1.54315	0.654004	-0.793622	1.00672	1.13165	1.21983	IV-2
1-Methyl-2-pyrrolidone	-0.918808	-1.68417	-0.786412	-0.635166	-0.350877	-0.453946	1.39391	0.117523	0.531609	1.14535	0.0888426	1.55215	IV-2
2'-Deoxyadenosine-2, 5'-Deoxyadenosine-1	-0.804923	-0.624796	-0.683593	-0.804923	-0.692074	-0.804923	-0.120666	-0.136935	-0.113784	1.62378	1.71365	1.44918	IV-2
2'-Deoxycytidine	-0.803527	-0.803527	-0.803527	-0.803527	-0.803527	-0.803527	0.0723259	0.0872706	0.045043	1.57744	1.47024	1.56885	IV-2
2'-Deoxyguanosine	-0.938216	-1.05032	-0.888281	-0.895567	-0.878249	-1.03164	0.947733	0.792972	0.62516	1.13811	1.13545	1.04285	IV-2
2-Methylserine	-0.724758	-1.57276	-0.472002	-0.886959	-0.844797	-0.977692	1.19521	1.00126	0.528725	1.07587	0.686752	0.991156	IV-2
2-Phenylethylamine	-0.996521	-1.00097	-1.01359	-0.946897	-0.898708	-0.863268	1.12633	0.786582	0.973168	0.961429	1.02665	0.845798	IV-2
3-Amino-2-piperidone	-1.12003	-1.10662	-0.757722	-0.827811	-0.701281	-1.15334	1.11231	0.880182	0.753393	0.886533	1.0656	0.968782	IV-2
3'-AMP	-1.18461	-1.15946	-1.05256	-0.89587	-0.648191	-0.718093	1.09172	0.818478	0.802455	0.9478	1.05119	0.94714	IV-2
3'-CMP	-1.28855	-1.2199	-0.921065	-0.785524	-0.649355	-0.76946	0.855411	0.767414	0.877015	1.09111	0.96999	1.07291	IV-2
3-Methoxytyramine	-1.33139	-0.903344	-0.594307	-0.415795	-1.33139	-0.874552	1.00289	0.754898	0.947882	0.513235	1.36055	0.871314	IV-2
3-Phenylpropionic acid	-1.32688	-1.32688	0.193239	-1.32688	0.663192	-1.32688	0.441477	0.845387	0.576583	0.865702	0.804178	0.917749	IV-2
5-Hydroxylysine	-0.440327	-1.90264	-1.00087	-1.08784	-0.0111506	0.698916	0.306277	0.129746	-0.171062	0.952205	1.63318	0.893567	IV-2
5-Oxoproline	-1.07133	-1.52246	-0.733213	-0.735079	-0.594927	-0.773035	0.847475	0.499663	0.528186	1.03408	1.33753	1.1831	IV-2
7-Methylguanine	-1.47665	-1.52384	-0.641461	-0.860601	0.0243588	-0.100657	0.622035	0.395061	0.366882	0.695262	0.525381	1.97423	IV-2
8-Anilino-1-naphthalenesulfonic acid	-0.235965	-0.0148634	0.176792	0.0816226	-1.99366	-1.99366	0.807107	0.80061	0.293861	0.710833	0.946319	0.421009	IV-2
Adenine	-0.64629	-0.675368	-0.632424	-0.763734	-0.81573	-0.842993	-0.0957483	-0.187411	-0.142626	1.5156	1.59907	1.68766	IV-2
ADMA	-0.558786	-1.81369	-0.742403	-0.729105	-0.800576	-0.53677	1.3763	0.835092	0.127083	0.917759	1.16687	0.758226	IV-2
Adrenaline	-1.23971	-0.834585	-1.21733	-0.784065	-0.87488	-0.621072	0.504866	1.19756	0.947129	0.811029	0.902806	1.20825	IV-2
Aminoacetone	-1.25996	-1.25996	-1.25996	-0.1872	-1.25996	0.0500187	0.944868	1.01515	0.592528	1.02373	0.866775	0.73398	IV-2
Arg-Glu	-0.584484	-1.0279	-0.665431	-1.07067	-0.963505	-1.31551	0.982626	0.782481	0.926017	1.13764	0.956282	0.842451	IV-2
Asp	-1.66902	-1.46982	-1.31811	-0.358204	-0.0533507	-0.0532027	0.875457	0.531088	0.714793	0.887582	1.01101	0.901782	IV-2
Azetidine 2-carboxylic acid	0.313113	-0.531383	-0.126525	-0.257496	-2.7203	-0.476457	0.34324	0.728482	0.227832	1.10938	0.775258	0.61486	IV-2
Butyric acid, Isobutyric acid	-0.976376	-0.893912	-0.878763	-0.89437	-1.33617	-0.641385	0.877668	0.742838	0.671835	1.02314	1.13222	1.17328	IV-2
cAMP	-0.95443	-0.95443	-0.95443	-0.95443	-0.95443	-0.95443	0.974925	0.808665	0.857894	1.03607	0.921324	1.1277	IV-2
Carboxymethyllysine	-0.872433	-1.0687	-0.274294	-1.254	-0.646204	-1.30834	1.36218	0.514789	0.699977	1.00545	0.885491	0.956086	IV-2
cCMP, 2',3'-cCMP	-0.971282	-0.993125	-0.809819	-0.922732	-1.0808	-0.910036	0.764411	0.869329	0.726523	1.03717	1.15677	1.1336	IV-2
cGMP	-0.955171	-0.955171	-0.955171	-0.955171	-0.955171	-0.955171	0.971994	0.788376	0.877185	1.03489	1.01823	1.04035	IV-2
Citric acid	-1.52565	-1.60457	-0.372902	-0.239555	-0.560856	-0.471251	1.35783	0.421788	-0.123923	1.18719	0.804388	1.12751	IV-2
Cysteic acid	-0.426496	-0.0772334	-0.45436	-0.442762	-0.798069	-2.17292	0.261783	0.0876494	0.325324	0.85447	1.19909	1.64353	IV-2
Diethylaminomalonic acid	-1.27698	-1.74981	-0.827753	-0.44013	-0.347505	-0.582518	1.23682	0.451377	0.756885	0.756393	0.864403	1.15881	IV-2
Glycolic acid	-1.24076	-1.43175	-0.74629	-0.334425	-0.943799	-0.568577	0.884533	0.24286	0.506032	1.2139	1.33711	1.08116	IV-2
Gly-Gly	-1.03537	-1.50243	-0.231133	-0.481164	-0.959694	-0.819917	0.950801	0.195933	0.602784	0.656024	1.86582	0.75835	IV-2
Guanine	-1.00079	-1.01166	-0.999532	-0.845612	-0.886181	-0.914497	0.82034	0.562833	0.827251	1.10894	1.17811	1.1608	IV-2
Harman	-1.04947	-1.04947	-0.983797	-0.850515	-0.750475	-0.846078	0.625573	0.346627	0.884932	1.07621	1.25754	1.33892	IV-2
Hexanoic acid	-0.947851	-0.947851	-0.947851	-0.947851	-0.947851	-0.947851	0.74117	0.889576	0.843733	1.11563	0.810203	1.2868	IV-2
Homoserine	-1.22075	-1.42831	-1.07535	-0.403413	-0.382312	-0.918776	0.8956	0.468815	0.946587	1.00683	1.04241	1.06866	IV-2
Isethionic acid	-0.79651	-0.677858	-0.822909	-1.72471	-0.345392	-0.68648	0.536401	-0.037081	0.847114	1.24593	1.03688	1.42462	IV-2
Leu	-1.28785	-0.582525	-0.140439	-1.17574	-0.608453	-1.09349	1.93408	0.777173	0.492936	-0.0156998	0.874615	0.825378	IV-2
Mannosamine	-1.0048	-1.29444	-1.1654	-0.820328	-0.200473	-0.806597	0.561656	0.923327	0.230967	0.955394	1.19901	1.42168	IV-2
Morpholine	-0.851168	-1.17852	-1.23911	-0.78687	-0.369903	-0.559815	0.874888	-0.0115246	0.147751	0.970228	1.35893	1.64511	IV-2
myo-Inositol 1-phosphate, myo-Inositol 3-phosphate	-1.04981	-1.17561	-1.00128	-1.05734	-0.726052	-0.651629	0.905079	0.97818	0.71183	1.14056	1.01339	0.912682	IV-2
N.Acetylcysteine	-1.28007	-1.01884	-0.89707	-0.796203	-0.826271	-0.837828	0.897537	0.958144	0.744911	0.90087	1.28756	0.867264	IV-2
N6,N6,N6-Trimethyllysine	-1.05405	-0.0761724	0.0236212	-0.717463	-0.402053	-2.21777	0.596037	0.524128	0.389128	1.33551	1.27081	0.328273	IV-2
N6-Acetyllysine	-1.75918	-0.121456	0.625715	-1.75918	-0.116572	-1.00595	0.729151	0.089962	0.58899	0.977657	0.917306	0.833565	IV-2
N6-Methyl-2'-deoxyadenosine	-1.30347	-1.30347	-1.30347	0.389134	0.499014	0.266937	-0.377648	-0.476328	-0.259009	1.23232	1.28841	1.34758	IV-2
N-Acetylglucosamine 1-phosphate	0.918616	2.26439	1.58275	-0.529528	-0.529528	-0.529528	-0.529528	-0.529528	-0.529528	-0.529528	-0.529528	-0.529528	IV-2
N-Acetylglycine	-1.13729	-1.2781	-0.729077	-0.978434	-0.362777	-0.176224	0.0312065	0.107848	0.154378	1.4339	1.35985	1.57473	IV-2
N-Acetylhistidine	-1.29328	-1.16495	-1.24061	0.476716	-0.497026	-0.144418	0.524177	0.191893	-0.639201	1.13476	1.77974	0.872203	IV-2
N-Acetyl-β-alanine-1, N-Acetylalanine-1	-0.952688	-0.952688	-0.952688	0.88127	0.744245	1.16518	-0.952688	-0.952688	-0.952688	0.894242	1.05797	0.973225	IV-2
Nalidixic acid	1.06122	1.16659	1.22279	-0.932001	-0.942899	-0.935396	0.82602	0.588958	0.79951	-0.951598	-0.951598	-0.951598	IV-2
Nω-Methylarginine	-0.599159	-1.42079	-1.03871	-0.547963	-0.752314	-0.597856	0.551734	0.279595	-0.0786192	1.56137	1.34597	1.29674	IV-2
O-Phosphoserine	-1.71246	-0.847566	-0.274939	-0.944573	-1.02293	-0.405894	1.03156	0.722224	0.355573	0.621898	1.19845	1.27866	IV-2
Ophthalmic acid	-0.971774	-0.973981	-0.930588	-0.966514	-0.949601	-0.944067	1.05022	0.858939	0.897095	0.978762	0.920161	1.03135	IV-2
Pipecolic acid	-1.40059	-1.41199	-0.822631	-1.21549	0.310426	-0.512665	1.1116	0.639377	0.723213	1.02555	1.00662	0.546578	IV-2
Pterin	-0.502406	-0.728854	-2.48307	0.0501254	0.28865	-0.44202	0.567875	1.45869	0.463769	-0.0223378	0.985444	0.364132	IV-2
SDMA	-1.18202	-1.00592	-0.658025	-0.979459	-1.10268	-0.206753	1.3458	0.79346	-0.0717446	0.742924	1.50909	0.815332	IV-2
Spermidine	-0.860834	-1.58783	-0.937216	-1.00835	-0.659805	-0.260092	0.512193	0.667056	0.646636	0.922365	1.09376	1.47211	IV-2
Tryptamine	-1.05766	-1.02768	-1.21534	-0.871302	-0.777472	-0.68234	0.746646	0.750334	0.887963	0.862916	1.08295	1.301	IV-2
Tyramine	-1.00838	-1.15877	-0.883539	-0.968003	-0.871383	-0.788578	1.14981	0.815546	0.96663	0.688346	0.911075	1.14724	IV-2
Tyrosine methyl ester	-0.890322	-1.32065	-1.06958	-1.02308	-0.558409	0.0921198	1.27139	-0.460521	0.850517	0.782449	1.36646	0.959626	IV-2
XA0033	-1.40748	-1.64871	-0.517771	-0.665509	-0.31096	-0.542212	0.893118	0.575791	0.148151	1.20508	1.04012	1.23039	IV-2
XC0016	-0.841748	-1.52966	-0.470762	-0.624963	-0.752611	-1.1878	1.3994	0.636007	0.865623	1.07376	0.528433	0.904319	IV-2
β-Carboline	-0.924776	-0.924776	-0.924776	-0.924776	-0.924776	-0.924776	0.793468	0.403481	0.606649	1.18051	1.16769	1.39686	IV-2
β-Hydroxyisovaleric acid	-1.18285	-0.84779	-0.767259	-0.940342	-0.645996	-1.10792	0.56957	0.486547	0.884879	0.80495	1.4	1.34622	IV-2
γ-Butyrobetaine	-0.789552	-1.35661	-0.69219	-1.13606	-0.758057	-0.333975	1.80029	0.148011	0.311448	0.852431	1.1822	0.772071	IV-2
γ-Glu-Asp	-1.02657	-1.28279	-0.680567	-0.940756	-0.748685	-0.898345	1.23402	0.519351	0.636916	1.05538	1.06673	1.06533	IV-2
γ-Glu-Citrulline	-0.750919	-0.750919	-0.750919	-0.750919	-0.750919	-0.750919	0.841611	0.504634	-0.750919	0.544572	1.93741	1.4282	IV-2
γ-Glu-Gln	-0.815005	-0.768085	-0.982962	-1.04494	-1.03588	-1.04859	0.924269	0.665225	1.01476	1.06855	1.0359	0.98676	IV-2
γ-Glu-Ornitine	-1.03026	-1.05884	-0.485595	-1.31877	-0.419852	-0.905637	1.14395	0.382951	1.13866	1.14296	0.0754656	1.33496	IV-2
γ-Glu-Thr	-0.260433	-1.47978	-1.0005	-0.168693	0.00680096	-1.82939	1.24777	0.408826	0.642217	1.19412	0.754026	0.485026	IV-2
γ-Glu-Tyr	-1.62797	-1.33542	-0.997244	-0.667027	-0.238016	-0.040694	0.0763296	0.957974	0.684138	1.47079	0.717955	0.99919	IV-2
2-Aminoadipic acid-1, O-Acetylhomoserine-1	-1.06108	-1.09224	-1.3509	-0.167197	0.494472	1.88931	-0.374444	-0.637741	-0.0285199	0.606349	0.305934	1.41606	V
2-Hydroxy-4-methylvaleric acid	-0.798582	-0.802667	-0.793922	1.22343	1.91469	1.45754	-0.765802	-0.773226	-0.780736	0.00630382	0.0640728	0.0488899	V
2-Hydroxyglutaric acid	-0.740291	-0.945004	-0.853147	0.761218	1.06853	1.30102	-0.384012	-0.614858	-1.80093	0.770937	0.823582	0.612954	V
3-Methylguanine	-0.837514	-0.837514	-0.837514	1.17171	1.34378	1.8363	-0.837514	-0.837514	-0.837514	0.441242	0.213907	0.0181473	V
3-Phenyllactic acid, p-Methoxyphenylacetic acid, m-Ethoxybenzoic acid	-0.91389	-0.914501	-0.858528	1.16588	1.70601	1.36349	-0.857607	-0.823321	-0.847694	0.285615	0.409993	0.284555	V
5-Methoxyindoleacetic acid, Indole-3-lactic acid	-0.918333	-0.918333	-0.918333	0.823602	1.62115	1.22439	-0.918333	-0.918333	-0.918333	0.583342	0.587189	0.670324	V
cis-4-Hydroxyproline	-0.874422	-0.874422	-0.874422	0.705756	1.34409	1.71502	-0.874422	-0.874422	-0.499899	-0.238247	1.2724	0.0730006	V
Dihydroorotic acid	-0.903749	-0.903749	-0.903749	1.45683	1.19775	1.31085	-0.903749	-0.903749	-0.903749	0.269538	0.746017	0.441506	V
Histidinol	-0.747824	-1.21269	-0.86641	2.4465	-0.0121775	1.20848	-0.191336	-0.561229	-0.56264	0.0483814	0.199377	0.251563	V
Homovanillic acid, Hydroxyphenyllactic acid	-0.915241	-0.894604	-0.915241	1.02015	1.60378	1.27115	-0.888979	-0.915241	-0.915241	0.470935	0.654789	0.423738	V
Imidazole-4-acetic acid	-0.586405	-0.961201	-0.565599	0.859105	2.09889	1.6444	-0.623795	-0.870357	-0.599763	-0.0756262	-0.188897	-0.130756	V
Imidazolelactic acid	-0.896005	-0.96964	-0.852746	1.00633	1.91528	1.29229	-0.794136	-0.746117	-0.829257	0.261293	0.460955	0.151755	V
N-Acetylputrescine	-0.692341	-0.700511	-0.537111	-1.25552	-1.36242	-0.6826	1.13614	0.658102	0.397477	0.518164	1.76816	0.752459	V
Nicotinic acid	-0.792167	-1.07039	-0.441075	-0.230094	-0.740984	-0.422653	0.392477	0.082006	0.308821	0.440593	2.77658	-0.303112	V
O-Coumaric acid-2	-0.900896	-0.900896	-0.900896	0.889379	1.69078	1.2407	-0.900896	-0.900896	-0.900896	0.371387	0.422871	0.790259	V
Orotic acid	-0.995805	-1.31574	-1.2514	1.11393	0.2786	1.10974	-0.205289	-0.904852	-0.663126	0.704793	1.28504	0.844111	V
trans-Cinnamic acid	-0.866416	-0.866416	-0.866416	0.915626	1.4166	1.52146	-0.866416	-0.866416	-0.866416	0.489128	1.03225	-0.176573	V
XC0040	-0.08637	-0.603192	-0.502756	1.63853	1.39893	1.25194	-0.936495	-1.06918	-1.36566	0.168113	0.40503	-0.29889	V
XC0089	-0.600609	-0.600609	-0.600609	2.1925	1.26776	1.38191	-0.600609	-0.600609	-0.600609	-0.419926	-0.397696	-0.420896	V
XC0120	-1.215	-1.92263	-1.03467	1.04676	0.221279	1.30646	0.503789	-0.395312	-0.394077	0.870931	0.320814	0.691652	V
γ-Glu-Ile-2, γ-Glu-Leu-2	-0.281297	-0.38996	-0.349405	1.43407	1.37897	1.48502	-1.25835	-1.26673	-1.07919	0.262615	0.204757	-0.140497	V
2-Hydroxypyridine	-0.672943	-0.672943	-0.672943	-0.672943	-0.672943	-0.672943	-0.672943	-0.672943	1.04309	1.50657	1.37257	1.46131	VI
4-(β-Acetylaminoethyl)imidazole	-1.01178	-1.01178	-1.01178	0.131689	-1.01178	0.369616	0.41223	-1.01178	0.184956	1.75812	1.04079	1.16153	VI
5-Methylcytosine	-0.698191	-0.698191	-0.698191	0.209354	-0.698191	0.00721911	-0.698191	-0.698191	-0.698191	1.59542	1.90481	1.17053	VI
Acetylcholine	-0.552402	-0.552402	-0.552402	-0.552402	-0.552402	-0.552402	-0.552402	-0.552402	-0.552402	1.75566	1.59939	1.61657	VI
Ala-Ala, XC0145	-1.46694	-1.51337	-1.41385	0.247745	0.0925368	0.0532213	0.166372	0.0913768	0.0967123	1.25397	1.2547	1.13752	VI
AMP	-1.228	-1.26448	-1.05608	-0.0375738	-0.218209	0.346955	-0.319881	0.240084	-0.66482	1.26137	1.68446	1.25618	VI
Cys	-0.76356	-0.710419	-0.747674	-0.171666	-0.332464	-0.182832	-0.685043	-0.591935	-0.641414	1.5347	1.94095	1.35136	VI
Cytosine	-0.738947	-0.762114	-0.730816	-0.0363838	-0.177019	-0.252261	-0.697976	-0.708037	-0.701744	1.78765	1.4281	1.58954	VI
Decanoic acid	-0.551779	-0.551779	-0.551779	-0.551779	-0.551779	-0.551779	-0.551779	-0.551779	-0.551779	1.74759	1.72468	1.49374	VI
Glutathione (GSH)	-0.514141	-0.514141	-0.514141	-0.514141	-0.514141	-0.514141	-0.514141	-0.514141	-0.514141	1.39655	2.46736	0.76335	VI
Glutathione (GSSG)_divalent	-0.660683	-0.660683	-0.660683	-0.660683	-0.660683	-0.660683	-0.660683	0.93783	-0.660683	1.76033	0.991471	1.59583	VI
Glycerol 3-phosphate	-1.25616	-1.84757	-1.08423	0.557994	0.347873	0.095391	0.021365	-0.0204888	-0.377988	1.12363	1.2833	1.15688	VI
Malic acid	-1.28349	-0.917916	-1.07065	0.409102	-0.792818	0.784464	-0.127126	-0.376683	-0.5977	1.4181	1.56276	0.991955	VI
Metanephrine	-0.540955	-0.540955	-0.540955	-0.540955	-0.540955	-0.540955	-0.540955	-0.540955	-0.540955	1.0747	1.9821	1.8118	VI
N6-Methyladenine	0.344492	-1.54593	-0.274387	-1.99348	-0.431975	-0.0931362	0.77068	0.461687	-0.16249	0.495954	1.54475	0.883835	VI
N-Acetylaspartic acid	-0.50374	-0.99767	-0.158252	-1.12152	-0.999149	-1.11934	0.478953	0.639027	-0.275153	1.33198	1.45394	1.27092	VI
N-Acetylglutamic acid	-0.840103	-1.34703	-0.58062	-0.654024	-0.539793	-0.753861	-0.575409	0.553758	0.798089	0.931429	1.81217	1.19539	VI
N-Acetylleucine, Isovalerylalanine	-0.917556	-0.966294	-0.97617	0.0391453	0.138691	0.00638144	-0.541625	-0.686134	-0.669328	1.71718	1.34952	1.50619	VI
N-Acetylmethionine	-0.785659	-0.893615	-0.774734	-0.374059	-0.302666	-0.0129103	-0.509893	-0.46043	-0.705832	1.4695	1.74734	1.60297	VI
N-Acetylphenylalanine	-1.45049	-1.53248	-1.39268	1.30876	0.578564	1.52114	0.217041	-0.0348802	0.264917	0.015539	0.268566	0.235996	VI
Pro	-0.743786	-0.85674	-0.684688	0.416365	0.827361	1.07987	-1.08969	-1.23783	-0.956355	1.05774	1.28591	0.901849	VI
Pyridoxamine 5'-phosphate	-0.903249	-0.903249	-0.903249	0.453511	0.138034	1.05354	-0.903249	-0.903249	-0.903249	1.176	1.22394	1.37448	VI
Salsolinol	-0.547342	-0.547342	-0.547342	-0.547342	-0.547342	-0.547342	-0.547342	-0.547342	-0.547342	1.2992	1.67436	1.95252	VI
S-Carboxymethylcysteine	-1.13314	-0.471751	-1.13314	0.42239	0.0551203	0.098652	-0.679709	-0.312032	-1.13314	1.48945	1.2504	1.5469	VI
Succinic acid	-1.17561	-1.27469	-1.01252	0.541077	0.45345	0.397677	-0.514425	-0.61959	-0.717506	1.19261	1.38179	1.34773	VI
Thiaproline	-1.83709	-1.21879	-0.522297	0.5166	0.0580246	-0.474673	-0.553126	0.0329578	0.15235	1.44283	1.39081	1.0124	VI
Threonic acid	-1.22556	-0.770804	-0.740031	-0.234388	-0.114509	-1.0873	0.837395	-0.442314	-0.257471	0.703987	1.88845	1.44255	VI
XA0004	-0.944905	-0.984405	-0.57496	0.257413	0.317265	-0.853282	-0.48299	-0.192165	-0.902257	0.905077	1.86874	1.58647	VI
XC0148	-0.552492	-0.552492	-0.552492	-0.552492	-0.552492	-0.552492	-0.552492	-0.552492	-0.552492	1.6312	1.74156	1.59966	VI
γ-Glu-Cys	-0.466155	-0.466155	-0.466155	-0.466155	-0.466155	-0.466155	-0.466155	-0.466155	-0.466155	0.986009	2.81341	0.395972	VI
γ-Glu-Glu	-0.862733	-0.733158	-0.483488	0.161896	0.807013	0.428567	-1.14296	-1.06245	-1.02927	1.3794	1.20804	1.32914	VI
γ-Glu-Met	-0.903412	-0.869572	-0.891317	0.35827	0.624265	0.449568	-0.9247	-0.923042	-0.909238	1.5002	1.11963	1.36935	VI

## Sheet: Table S3
Table S3. The analysis condition used in elution method 1
Compond name	Abbreviation	Polarity	Precursor (m/z)	Product (m/z)	Collision energy (V)
4-hydroxyphenyllactic acid	4-OH PLA	Negative	180.962	163.042	11.23
Indole-3-lactic acid	ILA	Positive	206.088	130.054	29.68
phenyllactic acid	PLA	Negative	165	147.054	10.39
phenylpyruvic acid	PpyA	Negative	162.962	91.054	7.82
4-Hydroxyphenylpyruvic acid	HpyA	Negative	178.912	107	7.23
1-methyl-2-oxidole	MO	Positive	148.071	133.054	20.21

## Sheet: Table S4
Table S4. The analysis condition used in elution method 2
Compond name	Abbreviation	Polarity	Precursor (m/z)	Product (m/z)	Collision energy (V)
Indole-3-lactic acid	ILA	Positive	206.088	118.054	20.33
phenyllactic acid	PLA	Negative	165	147.125	10.81
1-methyl-2-oxidole	MO	Positive	148.088	133.054	20.08

## Sheet: Table S5
Table S5. List of DDBJ accession nos. of RNA-seq samples
Sample name	Sequence sample	Culture condition		DDBJ accession number
		IECs	Time
Bif_M1	B. breve MCC1274	monoculture	24 h	DRR438795
Bif_M2	B. breve MCC1274	monoculture	24 h	DRR438796
Bif_M3	B. breve MCC1274	monoculture	24 h	DRR438797
Bif_M4	B. breve MCC1274	monoculture	24 h	DRR438798
Bif_M5	B. breve MCC1274	monoculture	24 h	DRR438799
Bif_C1	B. breve MCC1274	co-culture with IECs	24 h	DRR438800
Bif_C2	B. breve MCC1274	co-culture with IECs	24 h	DRR438801
Bif_C3	B. breve MCC1274	co-culture with IECs	24 h	DRR438802
Bif_C4	B. breve MCC1274	co-culture with IECs	24 h	DRR438803
Bif_C5	B. breve MCC1274	co-culture with IECs	24 h	DRR438804
Bif_C6	B. breve MCC1274	co-culture with IECs	24 h	DRR438805
